# Supplementary material for: Characterization of the CsCENH3 protein and centromeric DNA profiles reveal the structures of centromeres in cucumber
Source: Hortic Res. 2024 May 7;11(7):uhae127. doi: 10.1093/hr/uhae127 (PMC11220175; doi:10.1093/hr/uhae127)
Supplement: Web_Material_uhae127 [file web_material_uhae127.zip]

Archive with 12 entries (12 files):
- Fig. S1.tif
- Fig. S2.tif
- Fig. S3.tif
- Fig. S4.tif
- Fig. S5.tif
- Fig. S6.tif
- Fig. S7.tif
- Fig. S8.tif
- Fig. S9.tif
- Fig. S10.tif
- Supplementary figures.docx
- Supplementary tables.xlsx
