# Supplementary material for: Characterization of the CsCENH3 protein and centromeric DNA profiles reveal the structures of centromeres in cucumber
Source: Hortic Res. 2024 May 7;11(7):uhae127. doi: 10.1093/hr/uhae127 (PMC11220175; doi:10.1093/hr/uhae127)
Supplement: Web_Material_uhae127 [file web_material_uhae127.zip › Supplementary tables.xlsx]

## Sheet: Table S1
Table S1. Primers used in the isolation centromeric repeats in cucumber.
Repeat contig	Primer	Primer pair sequence (5’-3’)	Length	Tm	GC	Amplicon
			(bp)	(℃)		size (bp)
Cs3	Cs3-F	TCCGATTCTGAGTGATCTCG	20	53.6	0.5	177
	Cs3-R	CCACCCAGTAGCTAGATGTGG	21	56.4	0.5714
Cs10	Cs10-F	TCTACCCGAGACCACCACTA	20	55.9	0.55	1204
	Cs10-R	ATTCACTCCTACCCGCTTTA	20	52.9	0.45
Cs13	Cs13-F	AGATAACTCTTTACCTCCTTG	21	48.8	0.381	1256
	Cs13-R	AAGTTTCCTCATAGTCTACTCCCTC	25	55.4	0.44
Cs17	Cs17-F	ATATGCCTGCTTGTCTGC	18	52.4	0.5	1180
	Cs17-R	TTCTTACCCTTGTTCTGTTT	20	49.2	0.35
Cs66	Cs66-F	CTGCCTTCGCACGACCC	17	58.5	0.7059	190
	Cs66-R	AAACACCCTAAAATGGACTGA	21	51.8	0.381
Cs231	Cs231-F	TCAACATCTTGGGAAGGC	18	51.8	0.5	109
	Cs231-R	ATCTAACTGCTGGGTGGC	18	53.9	0.5556
Cs303	Cs303-F	AAGTAAATGGAGGCTAAAGAGT	22	51.4	0.3636	226
	Cs303-R	TCCGCACAAGGATAGAGGT	19	54.8	0.5263

## Sheet: Table S2
Table S2. Relative gray values of the FISH signals derived from centromeric satellite CentCs.
Species	Relative gray value
	Chr 1	Chr 2	Chr 3	Chr 4	Chr 5	Chr 6	Chr 7
9930	1.00±0.134	0.26±0.086	0.87±0.141	1.39±0.241	0.59±0.113	1.30±0.137	1.37±0.191
C. s. var. hardwickii	0.67±0.156	1.11±0.133	0.78±0.159	0.40±0.084	0.70±0.069	0.48±0.059	0.54±0.089
C. s. var. xishuangbannanesis	0.40±0.143	0.39±0.350	0.55±0.146	1.14±0.078	0.34±0.037	1.08±0.090	0.92±0.124

## Sheet: Table S3
Table S3. Expression and location of the centromeric genes in C. sativus
Gene ID	Gene location		FPKM of different plant organs and tissues
	start	end	Root of 4-week-old seedlings	Hypocotyl of 4-week-old seedlings	Cotyledon of 4-week-old seedlings	True Leaf of 4-week-old seedlings	Root	Stem	Young Leaf	Petiole of young leaf	Old leaf	Petiole of old leaf	Tendril	Female flower	Male flower bud	Male flower	Unfertilized ovary (not grew)	Peel of unfertilized ovary	Flesh of unfertilized ovary	Peel of 1-week-old fruit	Flesh of 1-week-old fruit	Peel of 2-week-old fruit	Flesh of 2-week-old fruit	Peel of 3-week-old fruit	Flesh of 3-week-old fruit	Total No. of gene expression
CsaV3_1G020740	12555029	12556279	0.19	0	0	0	0	0	0	0	0	0	0	0	0	0	0.21	0	0	0	0	0	0.18	0	0	3
CsaV3_1G020750	12556299	12557084	0.14	0	0	0	0	0	0	0	0	0	0	0	0	0	0	0	0	0	0	0	0.13	0	0.13	3
CsaV3_1G020760	12557977	12558402	0	0	0	0	0	0	0	0	0	0	0	0	0	0	0	0	0	0	0	0	0	0	0	0
CsaV3_1G020770	12560750	12560973	0	0	0	0	0	0	0	0	0	0	0	0	0	0	0	0	0	0	0	0	0	0	0	0
CsaV3_1G020780	12566514	12566779	0	0	0	0	0	0	0	0	0	0	0	0	0	0	0	0	0	0	0	0	0	0	0	0
CsaV3_1G020790	12570634	12573054	9.99	8.98	9.07	9.09	8.59	11.31	7.18	8.69	8.67	8.89	11.22	5.85	8.88	9.78	11.88	6.8	8.03	6.59	6.91	13.68	10.12	16.06	10.46	23
CsaV3_1G020800	12574003	12576475	0	0	0	0	0.13	0	0	0	2.9	0	0.25	0	55.32	0.45	0	0	0	0	1.21	0	0.22	0	0	7
CsaV3_1G020810	12579616	12583416	41.13	23.75	16.19	27.55	21.31	22.29	32.06	22.24	40.44	20.94	28.22	20.46	13.99	14.16	42.21	18.06	24.27	31.38	28.1	46.21	22.53	43.42	20.33	23
CsaV3_1G021820	12701573	12701797	0	0	0	0	0	0	0	0	0	0	0	0	0	0	0	0	0	0	0	0	0	0	0	0
CsaV3_1G021830	12787603	12790795	4.94	5.84	0	0	4.17	4.4	0	0	0	0.28	0.38	0	0	0	0	0.19	0.2	0.61	0	0.71	0	0	0	10
CsaV3_1G021840	12808287	12814862	25.5	37.47	94.6	154.25	11.74	61.08	193.14	47.97	82.84	41.65	45.22	17.93	13.96	28.96	63.91	46.63	21.1	87.09	36.81	35.1	20.82	29.55	19.7	23
CsaV3_1G021850	12816554	12816955	0	0	0	0	0	0	0	0	0	0	0	0	0	0	0	0	0	0	0	0	0	0	0	0
CsaV3_1G021860	12823937	12827995	129.77	254.94	58.81	74	238.25	93.68	69.06	178.32	43.37	149.84	122.77	36.62	86.68	19.13	160.45	62.81	135.59	151.84	272.43	96.21	265.71	30.48	155.22	23
CsaV3_1G025570	14287606	14288821	5.49	3.61	1.6	4.32	7.15	11	11.61	8.01	4.58	4.19	6.48	6.56	4.25	6.88	4.66	2.3	8.26	1.83	9.86	7.42	6.13	4.79	1.02	23
CsaV3_1G025580	14290853	14291352	4.3	4.04	0.52	2.12	4.09	8.63	3.62	1.31	4.49	4.93	2.62	14.03	4.76	6.74	2.85	6.21	10.4	1.79	7.85	3.12	6.51	5.87	7.03	23
CsaV3_1G026580	14329754	14330002	0.87	1.22	0	0	0	0	0	0	0	0	1.21	0.94	0	1.63	0.46	0	0	0	0.49	0	0	0	0.41	8
CsaV3_1G026590	14330106	14330294	1.72	4.3	2.22	2.25	4.97	5.35	0.55	6.26	1.59	8.73	3.18	4.35	5.07	2.87	1.82	3.6	9.22	3.81	12.21	2.76	9.58	9.98	8.54	23
CsaV3_1G026600	14367110	14367884	4.45	7.23	10.62	6.91	8.79	8.12	4.28	4.43	10.52	9.89	8.16	6.16	7.62	12.18	4.72	5.1	3.92	2.7	4.09	8.21	7.91	6.18	14.36	23
CsaV3_1G026610	14372455	14372727	0	0	0	0	0	0	0	0	0	0	0	0	0	0	0	0	0	0	0	0	0	0	0	0
CsaV3_1G026620	14380936	14382921	89.48	17.73	4.68	5.96	42.19	0.85	3.41	0.35	3.56	0.43	0.15	0.23	0.08	0	0.45	0.15	0.15	0.47	0.24	0.21	0.2	0.15	0.2	22
CsaV3_1G026630	14383033	14396789	11.75	8.88	3.23	1.68	8.88	9.57	8.11	7.77	2.61	5.85	4.08	8.33	4.24	3.84	6.78	4.83	5.49	3.41	5.17	10.86	8.56	6.13	1.91	23
CsaV3_1G026640	14417131	14417284	0	0	0	0	0	0	0	0	0	0	0	0	0	0	0	0	0	0	0	0	0	0	0	0
CsaV3_2G019810	15819702	15820513	155.75	63.63	5.18	68.8	5.43	53.08	89.49	58.03	0.31	2.04	29.45	33.37	52.46	0	538.19	12.25	15.78	55.62	49.1	14.5	25.78	8.74	15.26	22
CsaV3_2G019820	15824227	15825868	8.89	1.47	3.03	1.84	21.84	1.88	0.15	0.19	3.33	0.71	5.64	6.27	1.38	2.74	0.17	0.33	0	0	0	0	0.15	2.04	0.15	19
CsaV3_2G020830	15903783	15904303	11.48	10.78	22.3	15.5	14.19	14.49	11.96	9.7	3.85	22.89	21.28	14.21	22.6	33.58	9.81	18.74	15.08	22.33	12.18	8	10.39	43.84	17.26	23
CsaV3_2G020840	15905719	15905976	3.77	2.36	4.48	7.15	10.92	15.12	8.46	8.15	2.72	8.96	4.37	2.73	7.89	8.4	6.67	10.55	8.55	5.59	8	4.85	3.51	25.6	7.04	23
CsaV3_2G020850	15906032	15906388	1.51	1.99	2.94	1.19	1.97	4.05	0.29	0.74	0.28	0.46	1.89	0.33	2.68	1.9	0.64	2.86	1.63	1.01	1.7	0.58	0.85	3.3	2.26	23
CsaV3_2G020860	15963123	15963910	10.61	9.82	12.18	14.79	10.83	12.9	12.68	8.81	20.91	12.28	16.66	17.14	12.29	11.09	22.69	15.36	17.29	25.21	16.99	18.48	18.27	31.94	12.01	23
CsaV3_2G020870	15971019	15974504	89.25	76.19	54.29	28.2	112.56	82.96	42.59	80.09	62.4	99.51	78.5	108.77	75.93	102.51	79	38.76	68.07	80.69	102.7	91.7	116.3	64.06	104	23
CsaV3_2G020880	15977723	15984289	15.99	8.99	4.5	8.25	12.01	12.39	9.77	10.37	10.27	7.76	6.13	13	23.01	9.18	11.89	15.69	11.25	5.98	11.09	6.64	13.22	2.61	3.77	23
CsaV3_2G020890	15984733	15992525	6.65	3.51	15.66	12.13	5.04	7.48	16.24	2.74	24.61	4.24	63.39	155.95	12.93	79.18	6.14	30.93	7.15	6.86	3.33	7.12	3.34	36.23	8.57	23
CsaV3_2G020900	15997180	16000485	22.39	17.88	11.66	15.6	15.53	16.24	19.33	17.4	19.67	13.19	21.29	7.04	6.87	11.84	43.51	12.46	19.14	19.35	21.98	40.13	22.86	33.28	17.89	23
CsaV3_2G020910	16011104	16011442	9.56	30.26	46.45	12.15	1.73	2.98	0	2.33	1.18	4.38	5.54	5.89	1.77	8.39	0.34	0	0	0	0.72	0	0	0	0	15
CsaV3_2G021010	16012904	16018336	19.21	16.93	17.84	14.29	15.19	11.71	18.88	30.94	10.49	15.97	14.73	12.83	20.26	11.16	17.53	24.69	25.36	22.85	26.91	27.42	25.98	23.9	23.54	23
CsaV3_2G021020	16018810	16022622	66.21	41.59	63	24.77	46.5	53.89	14.83	35.47	37.72	51.86	69.68	134.49	78.07	69.54	28.11	26.72	50.98	14.91	33.93	25.47	52.3	52.18	93.09	23
CsaV3_2G021030	16027660	16031620	10.67	16.46	5.51	0.44	13.04	9.59	0.48	2.84	1.86	12.74	6.61	11.06	3.88	1.46	12.03	8.05	22.77	6.67	16.87	13.21	29.5	16.02	45.93	23
CsaV3_2G021040	16032331	16034483	0.54	0	0	0	0	0	0.13	0	0	0.41	0.37	0	2.22	0.17	0	0	0	0	0	0	0.12	0	0.5	8
CsaV3_2G021050	16038081	16039857	33.44	18.28	2.51	4.39	32.02	8.54	16.37	32.36	1.83	7.2	3.06	2.64	13.64	0.57	18.87	9.25	26.63	6.59	29.89	11.01	38.78	0.66	27.81	23
CsaV3_2G021060	16044255	16048035	1.11	1.37	0.08	0.22	2.32	0.34	0.66	2.6	0.16	0.26	1.37	0.47	0.09	0	4.54	0.45	1.29	1.71	1.92	0.17	0.48	0.19	1.04	22
CsaV3_2G021070	16049973	16056691	96.81	78.14	60.41	57.28	74	70.98	54.79	155.01	60.55	109.94	77.48	66.43	66.52	57.62	126.42	69.6	145.41	87.53	170.52	172.1	129.79	127.57	118.32	23
CsaV3_2G021080	16054003	16079172	42.34	44.58	36.02	29.26	38.73	42.88	17.46	48.11	32.26	49.05	37.66	44.03	24.03	35.72	36.13	22.4	40.74	25.96	42.1	39.15	43.84	40.16	45.21	23
CsaV3_2G021090	16082223	16086566	38.27	97.76	113.55	30.87	5.83	10.89	1.55	12.78	7.02	32.63	12.16	24.98	3.07	32.72	2.88	0.73	1.43	0.39	1.1	1.23	2.1	2.39	3.83	23
CsaV3_2G021100	16096302	16100293	26.38	15.97	13.43	15.83	15.84	18.49	20.98	21.76	25.56	15.11	19.31	8.69	6.18	10.82	48.04	12.65	21	25.38	23.95	40.79	24.21	37.1	18.83	23
CsaV3_2G021110	16104708	16108107	6.04	3.93	14.05	10.29	3.46	10.2	18.95	2.83	26.74	5.67	50.92	123.28	9.7	65.3	5.49	31.61	7.35	5.31	3.13	6.92	3.15	36.49	7.74	23
CsaV3_2G021120	16108129	16112580	3.49	1.87	5.16	6.76	2.16	3.55	7.66	1.62	8.94	1.52	19.62	44.77	4.78	21.23	2.82	15.86	2.86	2.21	1.31	3.53	2.78	19.93	5.73	23
CsaV3_2G021130	16112603	16112803	10.75	7.58	3.66	4.94	7.59	11.5	9.31	12.43	4.49	8.21	10.84	19.88	31.56	10.11	11.98	14.11	8.09	1.79	9.67	7.79	7.01	10.56	4.52	23
CsaV3_2G021140	16112961	16119532	20.33	11.94	5.08	10.21	16.39	15.99	13.37	13.82	12.08	11.19	12.37	20.8	36.92	12.18	13.64	18.67	12.85	13.46	13.27	10.83	15.73	10.11	11.58	23
CsaV3_2G021150	16122751	16126243	89.84	77.12	54.26	35.91	108.44	85.19	43.34	82.8	65.54	100.95	79.46	102.65	74.75	100.01	86.47	64.73	90.63	77.14	105.38	94.29	118.31	76.79	116.85	23
CsaV3_2G021160	16128689	16133953	19.27	16.25	15.22	22.48	17.01	23.85	19.05	17.09	34.62	18.98	27.42	16.26	17.55	13.78	35.54	24.01	20.72	22.83	23.48	26.09	25.49	36.56	15.13	23
CsaV3_2G021170	16180818	16181109	0	0	0	0	0	0	0	0	0	0	0	0	0	0	0	0	0	0	0	0	0	0	0	0
CsaV3_2G022170	16291383	16325614	5.72	5.61	6.96	3.8	3.62	4.71	4.11	5.35	7.76	6.63	7.91	6.97	4.6	5.83	7.14	5.08	5.34	6.29	4.24	7.04	5.39	4.25	3.93	23
CsaV3_2G022180	16343267	16349516	72.26	54.41	174.96	66.06	5.88	13.89	0.85	3.09	135.76	50.13	50.01	52.27	1.59	50.16	5.51	9.63	1.31	14	0.87	28.81	2.37	19.3	1.75	23
CsaV3_2G022190	16365122	16370335	19.99	24.7	32.4	25.36	9.17	26.39	18.73	24.22	54.02	38.44	31.45	11.15	23	12.64	46.08	31.12	23.81	31.04	31.77	32.21	22.87	17.12	13.19	23
CsaV3_4G018780	11728942	11729567	0.47	0	0	0	1.02	1.26	0	0.57	0.44	0	0	0.51	1.04	0	0	0	3.54	0	0.53	1.36	1.31	0	1.75	12
CsaV3_5G020790	15927344	15932445	9.45	13.04	7.74	4.27	5.45	3.16	1.99	6.11	1.92	10.82	6.77	5.14	5.89	2.22	4.07	2.17	2.22	2.95	1.33	6.27	10.72	3.87	9.92	23
CsaV3_5G020800	15937926	15939932	0.29	0.81	3.05	0.38	2.17	1.91	1.37	2.09	3.72	7.42	4.17	2.8	1.9	1.43	2.12	3.9	7.07	0.95	2.57	1.93	1.86	4.99	5.87	23
CsaV3_5G020810	16141805	16144032	93.94	69.99	62.89	25.58	66.6	74.21	21.53	104.24	34.36	165.82	50.76	20.11	43.13	16.48	135.82	58.25	164.31	90.92	241.25	143.86	160.46	107.32	102.25	23
CsaV3_6G024090	15972871	15974181	0.36	1.34	1.04	0	0	0.48	0.17	1.52	0.33	0.54	1.61	3.1	5.93	0	0.38	0	0.58	1.78	0.8	0.69	0.33	1.17	0	18
CsaV3_6G024100	15980209	15983647	5.89	10.7	9.76	4.22	20.79	2.15	5.02	17.92	3.48	15.55	17.69	15.73	21.21	15.45	6.68	0.28	5.33	8.49	12.04	5.04	16.58	6.14	4	23
CsaV3_6G024110	15984841	15991415	43.28	34.67	19.19	32.06	20.4	15.8	21.42	45.24	20.32	21.45	30.97	37.7	83.12	40.19	36.98	13.01	52.46	34.88	26.44	39.47	43.64	45.23	10.85	23
CsaV3_6G024120	15994339	15994575	20.06	24.85	13.29	10.78	22.28	26.22	7.02	13.87	8.47	15.32	14.26	9.42	9.6	10.86	6.77	30.15	22.06	21.29	18.96	21.58	30.57	51.76	64.28	23
CsaV3_6G024130	15994740	15995042	26.39	27.15	11.09	13.12	31.76	13.35	5.49	11.28	9.94	24.52	11.9	5.43	14.62	5.37	20.05	19.09	36.42	20.22	22.85	38.58	39.52	34.25	93.9	23
CsaV3_6G024140	15995136	15995479	30.21	46.23	19.19	10.69	28.18	23.31	5.21	24.04	17.63	39.64	15.08	5.9	5.15	8.74	17.67	26.43	25.81	7.75	31.78	26.93	66.72	38.89	75.94	23
CsaV3_6G024150	15996084	15996278	48.21	42.71	25.3	29.13	57.77	27.42	12.79	45.85	20.07	33.86	20.42	21.09	20.26	12.51	75.25	40.72	69.7	22.18	57.92	58.88	82.05	96.77	142.28	23
CsaV3_6G024160	15996458	15996667	73.58	77.86	40.49	29.07	68.17	39.91	23.75	77.01	48.27	55.81	36.49	58.2	30.78	32.91	105.91	73.46	106.76	54.92	113.93	89.46	154.29	159.5	294.5	23
CsaV3_6G024170	15997774	15998115	22.12	24.05	4.91	6.64	16.47	25.35	9.72	18.07	7.34	21.24	9.23	8.93	8.4	11.09	9.72	10.61	23.1	22.13	19.18	15.26	27.36	50.35	37.46	23
CsaV3_6G024180	15998121	15998579	187.99	209.61	81.49	38.9	184.85	105.58	34.64	117.08	126.02	161.31	88.85	54.73	68.86	22.28	209.92	113.94	227.03	139.89	214.06	152.98	322.55	248.81	652.32	23
CsaV3_6G024190	15999350	16000367	40.6	47.55	27	13.95	43.07	24.64	14.42	34.96	24.07	34.35	32.57	14.26	24.56	11.36	55.33	39.99	53.38	33.33	51.6	35.29	92.77	66.13	128.88	23
CsaV3_6G025200	16016488	16016949	35.55	24.18	24.54	12.6	23.62	12.2	11.47	29.6	13.25	22.51	15.45	20.35	13.73	12.61	33.25	26.02	27.16	21.84	48.37	35.24	36.16	54.12	65.51	23
CsaV3_6G025210	16017932	16018396	28.12	36.91	12.64	7.33	28.77	33.25	14.08	31.95	13.16	23.43	13.25	15.92	11.58	18.07	31.8	26.59	26.98	23.25	30.3	22	32.89	62.4	74.64	23
CsaV3_6G025220	16018573	16019299	58.77	44.03	38.41	16.37	65.29	58.68	13.02	53.39	35.46	43.85	29	11.49	18.9	9.17	59.19	36.1	54.15	50.59	126.62	60.69	79.44	67.4	182.56	23
CsaV3_6G025230	16019508	16020587	26.16	31.64	21.66	10.14	32.36	26.67	6.19	24.52	17.52	19.98	19.83	7.46	13.54	7.26	32.53	31.51	31.81	35.04	53.49	28.16	40.53	37.44	62.85	23
CsaV3_6G025240	16022036	16025343	42.47	73.43	39.17	19.54	28.22	40.74	37.4	39.25	28.63	22.17	25.67	131.35	43.67	190.8	27.95	35.36	18.11	53.8	51.76	47.08	37.21	31.69	18.24	23
CsaV3_6G025250	16028829	16029008	14.41	12.98	2.33	5.52	0	4.01	12.7	2.19	3.9	6.42	2.5	4.57	5.32	13.55	12.1	13.23	7.1	4	49.25	17.4	7.83	15.73	5.6	22
CsaV3_6G025260	16029173	16029361	8.58	8.06	13.33	3.01	4.35	7.65	3.85	9.74	2.12	6.11	5.17	1.24	4.43	1.43	9.71	4.2	33.81	3.81	9	11.04	5.32	6.24	6.41	23
CsaV3_6G025270	16030517	16030711	28.82	23.96	11.3	13.11	24.07	13.34	9.59	23.6	24.7	12.7	11.56	10.24	10.43	4.17	50.56	20.94	32.77	9.24	22.42	19.27	29.93	31.45	50.7	23
CsaV3_6G025280	16030761	16031222	33.45	20	15.91	10.14	27.43	10.32	6.3	28.18	24.55	11.08	13.5	10.43	9.59	4.69	34.49	27.74	44	12.48	31.28	24.4	23.52	36.25	59.18	23
CsaV3_6G025290	16032205	16032669	17.66	22.93	8.13	4.89	14.89	17.72	5.81	21.21	5.61	32.66	17.45	10.61	9.27	8.74	37.72	10	25.98	12.4	17.24	12.12	20.13	35.51	40.79	23
CsaV3_6G025300	16032867	16034858	33.62	37.74	19.83	13.15	41.58	22.84	8.08	29.54	24.78	43.21	14.93	10.3	9.46	6.02	42.46	33.47	37.86	31.59	48.13	36.47	46.09	34.07	86.69	23
CsaV3_6G025310	16038075	16038759	3.65	0	1.52	0	1.13	1.4	0.5	2.54	3.39	2.39	1.45	0	0	7.86	2.22	1.1	0.56	3.48	2.93	2.02	2.43	3.42	0.49	19
CsaV3_6G026310	16177000	16177290	1.77	1.66	2.29	2.33	0	1.58	1.7	0	4.39	0	0	0	1.96	1.48	0	0	0	0	0	0	0.55	0	0	10
CsaV3_6G026320	16214343	16220384	17.55	14.26	17.41	13.93	2.38	24.21	17.76	11.12	30.23	15.92	20.34	10.14	7.7	6.19	5.24	6.53	11.79	6.1	12.74	4.24	9.36	2	6.32	23
CsaV3_6G026330	16228642	16256177	82.63	55.76	29.85	38.05	23.01	54.31	32.26	32.66	63.62	42.08	45.91	28.8	14.86	53.14	16.86	23.35	21.26	27.09	24.21	32.06	22.36	21.58	15.83	23
CsaV3_6G026340	16268844	16269341	0.65	0.2	1.69	1.71	0	0	0.83	0	1.21	0	0.6	0.24	0.48	0	0	0	0.23	0	0	0	0.2	0	0.2	12
CsaV3_6G026350	16274697	16274869	2.5	0	1.21	1.64	0	0	1.2	1.52	2.32	0.95	1.3	0.68	0	0.78	1.33	0	1.34	2.08	0	0	0	0	1.17	14
CsaV3_6G027350	16352472	16352969	1.52	0.2	1.26	1.71	0	0.29	1.25	0	2.42	0	0.45	0.24	0.72	0	0	0.46	0.23	0	0.24	0	0.2	0	0.2	15
CsaV3_6G027360	16359762	16376063	77.02	63.02	43.55	41.29	52.43	77.38	44.59	54.09	53.02	49.76	87.12	102.09	66.21	76.89	49.6	40.62	49.02	35.79	35.31	41.45	50.31	53.53	33.27	23
CsaV3_6G027370	16478609	16479457	8.96	8.73	7.15	5.68	2.78	17.56	9.08	7.21	16.21	3.67	20.48	13.93	7.09	17.67	7.64	8.91	6.71	9.08	4.14	8.2	17.14	7.69	4.33	23
CsaV3_7G011310	6043851	6045823	10.65	10.58	0.5	5.12	28.3	17.37	40.55	117.48	0.64	4.89	4.94	7.82	25.13	0.33	125.85	41.35	156.84	35.23	250.39	45.08	95.3	38.37	57.07	23
CsaV3_7G011320	6059775	6060208	0	0	0	0	0	0	0	0	0	0	0	0	0	0	0	0	0	0	0	0	0	0	0	0
CsaV3_7G011330	6070271	6070543	0	0	0	0	0	0	0	0	0	0	0	0	0	0	0	0	0	0	0	0	0	0	0	0
CsaV3_7G011340	6079251	6079787	0.6	2.08	0.59	1.59	0.66	0.54	0.19	0	0.19	0	0.28	0.44	0.67	0.5	3.42	0.21	3.24	0	2.49	0	3.19	0.44	1.88	19
CsaV3_7G011350	6079546	6079856	1.05	3.3	0.68	1.84	0.76	0	0.34	0	0.33	0	0	0.38	0.39	0.44	4.47	0	4.15	0	3.55	0	3.27	0.77	1.97	16
CsaV3_7G011360	6081647	6137915	15.95	16.6	13.71	11.65	14.57	16.85	8.4	14.17	12.05	11.41	13.91	18.86	11.22	19.29	18.87	9.97	11.84	12.67	14.09	14.37	14.5	13.68	10.64	23
CsaV3_7G011370	6102759	6103986	0	0.7	0.36	0.98	0.4	0	0	0	0.34	0.57	0.26	0	0.41	0	0.39	0	0	0	0.42	0	0	0	0	10
CsaV3_7G011380	6153907	6165435	3.08	1.85	0.26	0.57	2.51	1.76	0.96	4.27	0.55	1.56	1.09	0.69	0.75	0.68	5.57	0.9	1.51	2.64	2.32	0.48	1.24	0.54	0.47	23
CsaV3_7G011390	6168102	6173121	7.2	2.82	1.75	3.94	7.82	2.41	2.89	5.11	3.9	0.92	7.1	13.71	9.31	9.79	3.82	11.97	8.39	20.02	16.19	6.38	5.59	7.86	2.8	23
CsaV3_7G011400	6202893	6203739	0.8	0.75	0	0	0.65	0.27	0.77	0.97	0.19	0	0.28	0	0.66	0	2.55	0	0.43	0	3.37	0.39	0.93	0.44	1.31	16
CsaV3_7G011410	6219694	6220008	0	0	0	0	0	0	0	0	0	0	0	0	0	0	0	0	0	0	0	0	0	0	0	0
CsaV3_7G011420	6228365	6229163	0	0	0	0	0	0	0	0	0	0	0	0	0	0	0	0	0	0	0	0	0	0	0	0
CsaV3_7G011430	6232232	6232494	2.46	0.58	0.6	0	0.67	0	0	0	0	0	0	0	0	0	0.65	0	0	0	0.69	0.59	0	0	0	7
CsaV3_7G011440	6243114	6252134	5.48	7.91	7.79	3.2	4.63	7.06	1.56	5.68	6.78	7.29	11.5	3.53	0.79	2.42	5.27	3.94	5.78	2.37	4.9	10.68	7.65	10.85	9.38	23
CsaV3_7G011450	6252601	6252912	0	0	0	0	0	0.46	0	0	0	0	0	0.38	0	0.43	0	0	0	0	0	0	0	0	0	3
CsaV3_7G011460	6273582	6275268	503.02	827.32	819.84	500.28	441.57	965.99	245.23	577.47	870.63	1922.51	927.89	466.26	395.47	559.88	234.65	632.46	650.81	452.12	374.28	1724.25	1247.82	1335.31	1588.84	23
CsaV3_7G011470	6275577	6279771	13.7	17.46	29.34	35.16	5.35	7.71	23.74	17.93	10.53	6.47	15.52	16.99	4.86	6.98	5.49	13.4	5.88	16.27	5.65	21.94	7.11	21.19	7.64	23
CsaV3_7G011480	6294207	6294360	0	0	0	0	0	0	0	0	0	0	0	0	0	0	0	0	0	0	0	0	0	0	0	0
CsaV3_7G011490	6294877	6300393	1.07	4.06	75.74	34.13	0.63	3.38	6.96	0.71	15.87	1.04	9.48	32.15	7.69	3.77	11.18	8.92	43.05	6.31	6.27	46.42	99.13	87.21	116.07	23
CsaV3_7G011500	6314496	6314939	0	0	0.51	0	0	0	0	0	0.24	0	0	0	0	0	0	0	0	0	0	0	0	0	0	2
CsaV3_7G011510	6355327	6358914	25.25	24.11	17.5	23.56	28.22	29.26	34.09	37.63	38.49	31.16	30.47	20.21	32.43	18.36	56.71	29.18	40.05	29.9	36.32	53.69	41.43	49.37	40	23
CsaV3_7G011520	6361275	6361608	0	0	0	0	0	0	0	0	0	0	0	0	0	0	0	0	0	0	0	0	0	0	0	0
CsaV3_7G011530	6364173	6364558	0	0	0	0	0	0	0	0	0	0	0	0	0	0	0	0	0	0	0	0	0	0	0	0
CsaV3_7G011540	6365493	6365783	0	0	0	0	0	0	0	0	0	0	0	0	0	0	0	0	0	0	0	0	0	0	0	0
CsaV3_7G011550	6380384	6385935	26.01	29.32	31.85	28.77	23.52	27.79	24.34	34.02	32.85	27.24	23.57	9.09	7.82	12.99	36.22	17.92	28.16	21.99	28.18	42.35	31.62	38.67	30.61	23
CsaV3_7G011560	6390271	6390583	0	0	0	0	0	0	0	0	0	0	0	0	0	0	0	0	0	0	0	0	0	0	0	0
CsaV3_7G011570	6402025	6405101	49.08	62.72	99.54	95.6	65.92	90.4	40.16	51.34	135.94	76.95	70.34	45.41	20.98	32.93	75.36	32.08	13.88	37.34	40.16	32.85	17.24	56.39	14.07	23
CsaV3_7G011580	6422890	6423695	0	0	0	0	0	0	0	0	0	0	0	0	0	0	0	0	0	0	0	0	0	0	0	0
CsaV3_7G011590	6429399	6430059	24.62	27.43	20.37	22.77	20.3	15.85	19.29	12.21	29.64	20.9	27.58	19.34	20.2	11.44	41.6	11.49	16.67	15.21	16.4	21.58	13.59	36.83	26.39	23
CsaV3_7G011600	6432670	6433137	0	0	0.51	0	0	0	0	0	0	0	0	0	0	0	0	0	0	0	0	0	0	2.31	0	2
CsaV3_7G011610	6438215	6438571	0	0	0	0	0	0	0	0	0	0	0	0	0	0	0	0	0	0	0	0	0	0	0	0
CsaV3_7G011620	6453611	6454542	0	0	0	0	0	0	0	0	0	0	0	0	0	0	0	0	0	0	0	0	0	0	0	0
CsaV3_7G015000	7719102	7720381	24.51	20.24	10.64	14.39	20.56	20.11	25.54	19.88	15	20.42	14.59	14.94	6.38	20.49	9.65	4.48	11.78	19.82	16.69	22.06	15.04	22.29	12.83	23
CsaV3_7G015010	7727144	7729588	13.77	20.66	9.52	11.48	10.93	20.19	7.39	9.99	12.05	17.4	12.52	11.52	8.8	10.96	3.93	6.95	12.81	22.97	10.12	14.07	11.1	11.56	6.43	23
CsaV3_7G015020	7754493	7757277	51.36	56.58	33.05	40.76	43.28	34.35	16.2	3.65	36.24	15.79	24	23.76	29.18	12.34	12.38	31.16	14.52	2.78	9.37	3.38	15.68	114.3	12.3	23
CsaV3_7G015030	7768381	7768551	0	1.78	0	0.83	0	1.69	0	0	0	0	0	0	0	0	0	0	0	0	0	0	0	0	0	3
CsaV3_7G015040	7771958	7772149	26.45	23.27	38.27	26.62	10.39	12.8	21.11	15.75	13.07	8.6	19.96	12.85	17.45	14.82	6.57	13	12.1	13.14	17.08	19.57	12.05	24.57	20.49	23
CsaV3_7G015050	7773569	7774810	16.64	12.49	19.91	14.8	9.37	10.99	12.39	10.49	16.3	9.92	10.02	11.48	9.33	11.32	5.27	7.24	6.11	6.43	5.47	15.39	9.54	14.4	8.53	23
CsaV3_7G015060	7775698	7776320	0.26	0	0	0	0	0	0	0	0.24	0.4	0	0	0.29	0	0	0	0	0	0	0	0	0.57	0	5
CsaV3_7G015070	7778557	7778712	0	0	0	0	0	0	0	0	0	0	0	0	0	0	0	0	0	0	0	0.67	0	0	0	1
CsaV3_7G015080	7786527	7790368	27.08	28.75	26.47	32.18	31.49	29.62	18.25	25.63	35.08	36.51	22.83	16	28.79	15.83	31.74	17.46	25.61	35.96	34	41.09	38.76	33.02	31.76	23
CsaV3_7G015090	7786713	7794229	194.98	253.41	178.25	219.16	286.55	258.67	129.53	247.41	244.83	326.16	149.71	126.88	296.05	104.09	307.38	184.11	283.68	279.47	427.41	455.04	494.38	313.94	370.65	23
CsaV3_7G015100	7826559	7828011	5.61	7.66	1.98	2.68	10.7	4.77	10.62	17.99	2.37	3.89	3.54	2.03	12.8	0.43	16.94	4.82	19.18	7.93	23.68	10.01	11.71	2.23	5.08	23
CsaV3_7G015110	7839985	7845850	32.36	28.4	24.91	42.12	31.82	40.42	43.45	21.91	29.77	22.38	49.66	42.82	35.84	42.87	46.31	37.17	47.25	24.44	31.22	36.56	35.82	26.65	31.06	23
CsaV3_7G016110	7846768	7874072	36.29	32.63	30.98	34.42	29.47	33.71	33.13	28.87	39.45	30.42	35.96	39.85	29.31	37.69	52.92	36.44	33.13	42.49	34.48	37.65	31.41	43.38	33.92	23
Genes in the CENH3 subdomains were highlighted in red.

## Sheet: Table S4
Table S4. Annotation information of centromeric genes in C. sativus.
Gene ID	Function description	mRNA length
CsaV3_1G021850	Unknown protein	402
CsaV3_1G026610	Unknown protein	273
CsaV3_1G026620	Cinnamate 4-hydroxylase	1524
CsaV3_2G019810	defensin-like protein 1	324
CsaV3_2G020840	Unknown protein	258
CsaV3_2G020850	Unknown protein	357
CsaV3_2G021020	NAC domain-containing protein	1668
CsaV3_6G024090	Ty3-gypsy retrotransposon protein	606
CsaV3_6G024100	UDP-glucuronate decarboxylase	807
CsaV3_7G011400	Phytocyanin domain-containing protein	540
CsaV3_7G011500	Unknown protein	411
CsaV3_7G011520	Unknown protein	334
CsaV3_7G011530	Unknown protein	386
CsaV3_7G011540	Stress response protein NST1-like	291
CsaV3_7G015070	Retrovirus-related Pol polyprotein from transposon TNT 1-94	156
Genes whose function is unknown are shown in red.

## Sheet: Table S5
Table S5. Primer list used for RT-PCR, ChIP-qPCR in this study.
Target gene	Primer pair sequence (5'-3’)	Length	Tm	GC	Amplicon
		(bp)	(℃)	(%)	size(bp)
CsaV3_1G021850	CGAAACAAGGAGGAAGAACA	20	55.2	45	211
	CTGCCACAAGCATCCACTTA	20	56.9	50
CsaV3_1G026610	TTTCTACGGGAGATTGTATTG	21	52.6	38.1	145
	AACTTGCACGATGAACTTTT	20	52.5	35
CsaV3_1G026620	AACAAGGTGGTCCAACAGAAT	21	56	42.86	122
	AGTTGTAACCGCTTCCTCAAA	21	57	42.86
CsaV3_2G019810	TGAACAAATCCTTGGTTCCAAC	22	59.2	40.91	243
	ATTAGGTAGGTAGCTAGCAACG	22	53.8	45.45
CsaV3_2G020840	TGGATGATGCTTGCACTTTG	20	57.6	45	116
	AAACCGACATTCCGACCAAA	20	60.2	45
CsaV3_2G020850	GCTTTAGTCGGAATGCTGG	19	55.8	52.63	155
	ATCGAAAGACATCTCGTATCCTC	23	57.1	43.48
CsaV3_2G021020	GGCTCTGATTCCTCTACATCTC	22	54.9	50	87
	CTTGCGCCTAAGATAATATCGC	22	59.3	45.45
CsaV3_6G024090	AAGTTTAGTCTAGGGCACCG	20	54.1	50	128
	ACTTCCTTATTCCCGTTGG	19	54.2	47.37
CsaV3_6G024100	AAGGCATCGGATAAGTGAAAC	21	56.3	42.86	83
	TCTTCTGTTGGCTTTCCCTAC	21	56.4	47.62
CsaV3_7G011400	CCGAAACGACTCCCTTCTCCT	21	62.2	57.14	126
	TCTCCATTGCGATCCAAACTG	21	60.9	47.62
CsaV3_7G011500	AACCATTTAAGGCTGAGGAAT	21	55.4	38.1	114
	TAGAGCTGCGAGAAGTTTGAG	21	55.4	47.62
CsaV3_7G011520	TCCCAACCTAGCAAGACCCTC	21	60.7	57.14	123
	GAGCAAGATTGAAAACAGAAGTGAA	25	60.1	36
CsaV3_7G011530	GGTTCTTTGCCAAACAACTAT	21	54.2	38.1	88
	AGCCTCGTCTTTATCTGACTT	21	52.9	42.86
CsaV3_7G011540	CTTTAACTAGACAAGCCCATTA	22	52.1	36.36	158
	GCATAGAACATATCCACCAGA	21	52.6	42.86
CsaV3_7G015070	ATGAGGAACCTGGGGCAAG	19	59.5	57.89	92
	CAGCATGAGGCACGTGACA	19	58.9	57.89
CsActin	ATTGTTCTCAGTGGTGGTTCTAC	23	55.3	43.48	190
	CCTTTGAGATCCACATCTGCT	21	56.7	47.62
